# Supplementary material for: Correction: Epidemiology, clinical features, and surgical outcomes of acute acquired concomitant esotropia associated with myopia
Source: PLoS One. 2024 Jul 31;19(7):e0308312. doi: 10.1371/journal.pone.0308312 (PMC11290612; doi:10.1371/journal.pone.0308312)
Supplement: S1 File — (XLSX) [file pone.0308312.s001.xlsx]

## Sheet: Database
Patient	Sex	Occupation	Diplopia Onset (Acute/Intermittent)	Diplopia Onset (at near/at distance)	Neuroimaging	Neuroimaging (+/-)	Near work (PC, tables, smartphones)	Near work time per day (hours) 1) <1 2) 1-4 3) 4-8 4) >8	Near work time per day (hours) <4 (1) o >4(2)	RE Refractive error (SE)	LE Refractive error (SE)	Refractive Surgey for Myopia	Pseudophakic	RE BCVA	LE BCVA	Deviation angle at distance (PD)	Deviation angle at near (PD)	Stereopsis (yes/no)	Stereopsis test (TNO, Lang, Titmus)	Surgery (yes/no)	Type of surgery	mm	Post-operation diplopia (1= 1 2=2)	Relapse (1=1 2=2)
1	F	Student	Intermittent	At distance	CT	Negative	Yes	4	2	-8	-8.5	No	No	10	10	50	50	no	TNO	No
2	M	Laborer	Intermittent	At distance			Yes	2	1	-6.5	-6.5	No	No	10	10	50	50	yes	TNO	No
3	M	Student	Intermittent	At distance			Yes	2	1	-2.5	-3	No	No	10	10	45	45	yes	TNO	No
4	M	Lawyer	Intermittent	At distance	RMN	Negative	Yes	3	2	-10	-9.5	No	No	10	10	45	45	yes	TNO	Yes	Recessione	8.5	1	1
5	F	Student	Intermittent	At distance			Yes	2	1	-2	-1.5	No	No	10	10	45	45	yes	TNO	yes	Recession	9	1	1
6	F	Student	Intermittent	At distance	RMN	Negative	Yes	4	2	-6.5	-6.25	No	No	10	10	40	40	yes	TNO	yes	Recession	7.5	1	1
7	F	Secratary	Intermittent	At distance	RMN	Negative	Yes	3	2	-9	-9	No	No	10	10	40	45	yes	TNO	No
8	F	student	Acute	At distance	RMN	Negative	Yes	3	2	-2.75	-3.25	No	No	10	10	40	40	yes	TNO	yes	Recession RRMM	7.5	1	1
9	F	student	Intermittent	At distance			Yes	3	2	-4.5	-4	No	No	10	10	40	40	yes	TNO (IV)	yes	Recession RRMM	7	1	1
10	F	Psicologist	Intermittent	At distance	RMN	Negative	yes	4	1	-5				10	10	40	40	yes	TNO	No
11	M	Student	Intermittent	At distance	RMN/CT	Negative	Yes	4	2	-7.5	-7.5	Yes	No	10	10	40	40	yes	TNO	No
12	F	Insurance consultant	Intermittent	At distance			Yes	3	2	-5.75	-4.5	No	No	10	10	40	45	yes	TNO	yes	Recession	8.5	1	1
13	M	Engineer	Intermittent	At distance	RMN	Negative	Yes	4	2	-6.5	-6.5	No	No	10	10	35	35	yes	TNO	Yes	Recession RRMM	6.2	1	1
14	M	video maker	Intermittent	At distance			Yes	4	2			Yes	No	10	10	35	35	yes	TNO	yes	Recession RRMM	6.8	1	1
15	F	Teacher	Intermittent	At distance	RMN		Yes	3	2	-1.5	-1.5	No	No	10	10	35	30	yes	TNO	yes	Recession RRMM	6	1	2
16	F	Student	Intermittent	At distance			Yes	3	2	-1	-1	No	No	10	10	35	40	yes (III)	TNO	yes	Recession RRMM	7.5	1	1
17	M	Secretary	Intermittent	At distance	RMN	Negative	Yes	3	2	-5	-5	No	No	10	10	35	35	yes	TNO	yes	Recession RRMM	7.5	1	1
18	F	Radio Speaker	Intermittent	At distance			Yes	1	1	-10.5	-11.5	No	No	9	9	35	30	yes	TNO	Yes	Recession RRMM	6.7	1	1
19	M	/	Intermittent	At distance	RMN	Negative				-4.25	-4.25	No	No	9	9	35	35	yes	TNO	Yes	Recession RRMM	7	1	1
20	F	/	Intermittent	At distance						-3.25	-1.75	Yes	Yes	7	7	35	35	yes	TNO	yes	Recession RRMM	6.8	1	2
21	M	Secretary	Intermittent	At distance			Yes	4	2	-2.5	-2.75	No	No	10	10	35	30	yes	TNO	yes	Recession RRMM	7.5	1	1
22	M	Laborer	Intermittent	At distance	RMN	Negative	Yes	2	1	-3.5	-3.5	No	No	10	10	35	25	yes	TNO	yes	Recession	5.5	1	1
23	F	/	Intermittent	At distance	RMN	Negative				-6.25	-5.5	No	No	10	10	35	35	yes	TNO	yes	Recession	8	1	1
24	M	Student	Intermittent	At distance			Yes	4	2	-4	-5	No	No	10	10	35	35	yes	TNO	yes	Recession	6	1	2
25	F	Architect	Acute	At distance	RMN	Negative	Yes	3	2	-5.5	-5.75	No	No	10	10	30	30	yes	TNO	yes	Recession RRMM	7	1	1
26	F	Architect	Intermittent	At distance	RMN	Negative	No	1	1	-0.75	-0.5	Yes	No	10	9	30	30	yes	TNO	Yes	Recession RRMM	7.5	1	2
27	F	/	Intermittent	At distance						-5	-5.25	No	No	10	10	30	30	yes	TNO	No
28	M	Student	Intermittent	At distance	RMN	Negative	Yes	3	2	-6.75	-6.75	No	No	10	10	30	35	yes	TNO	Yes	Recession RRMM	7.5	1	1
29	M	Student	Intermittent	At distance	RMN	Positive	Yes	4	2	-4.25	-5.25	No	No	10	10	30	25	yes	TNO	yes	Recession RRMM	6.7	1	2
30	F	Secretary	Intermittent	At distance/near	RMN	Negative	Yes	4	2	-8.5	-6	No	Yes	7	10	30	30	yes	TNO	yes	Recession RRMM	7	1	1
31	F	Secretary	Intermittent	At distance	RMN	Negative	Yes	1	1	-2.5	-1.25	No	Yes	7	9	30	30	yes	TNO	yes	Recession RRMM	7	2
32	F	MD	Intermittent	At distance	RMN	Positive	Yes	4	2			No	No	10	9	30	25	yes	TNO	yes	Recession RRMM	6	1	2
33	M	Cooker	Acute	At distance/near	RMN/CT	Negative		3	2	-1.5	-1.5	No	No	10	10	30	30	yes	TNO	No
34	F	student	Intermittent	At distance	RMN	Negative	Yes	2	1	-2.25	-3	No	No	10	10	30	30	yes	TNO	yes	Recession RRMM	6.7	1	1
35	M	Laborer	Intermittent	At distance/near	RMN	Negative	Yes	2	1	-5	-5.75	No	No	10	10	30	25	yes	TNO (II)	yes	Recession RRMM	6.5	1	1
36	M	Secretary	Intermittent	At distance			Yes	3	2	-10	-9	No	Yes	8	8	30	30	yes	TNO	No
37	F	student	Acute	At distance	RMN	Negative	Yes	3	2	-2.5	-2.25	No	No	10	10	30	30	yes	TNO	No
38	F	housewife	Acute	At distance	RMN	Negative	Yes	3	2	-7.5	-8.75	No	No	10	10	30	30	yes	TNO (V)	yes	Recession RRMM	6.7	1	1
39	F	clerk	Intermittent	At distance	RMN	Negative	Yes	2	1	0	0	No	No	10	10	30	30	yes	TNO	yes	Recession	6.5	1	2
40	F	clerk	Intermittent	At distance			Yes	3	2	-5.75	-3.5	No	No	10	10	30	30	yes	TNO	yes	Recession RRMM	7.8	1	1
41	F	student	Intermittent	At distance			Yes	3	2	-3.75	-4.75	No	No	10	10	30	25	yes (V)	TNO	yes	Recession	6	1	1
42	M	laborer	Intermittent	At distance			Yes	2	1	-2.75	-2.75	No	No	10	10	30	30	no	TNO	No
43	M	/	Intermittent	At distance						-1.5	0	No	No	10	10	30	30	yes (V)	TNO	yes	Recession rrmm	6.7	1	1
44	M	student	Intermittent	At distance	RMN	Negative	Yes	3	2	-4	-3.5	No	No	10	10	30	30	yes	TNO	YES	Recession	7	1	1
45	M	MD	Intermittent	At distance	RMN	Negative	Yes	2	1	-4.5	-5	No	No	10	10	30	30	yes	TNO	yes	Recession	6.7	1	1
46	F	Teacher	Intermittent	At distance			Yes	2	1	-2.75	-1.75	No	No	10	10	30	20	yes	TNO	yes	Recession	6	1	1
47	F	Secretary	Intermittent	At distance	RMN	Negative	Yes	3	2	-5	-5	Yes	No	10	10	30	30	yes	TNO	yes	Recession	6.8	1	1
48	F	Student	Intermittent	At distance			Yes	4	2	-6	-7.5	No	No	10	10	30	30	yes	TNO	yes	Recession	6.8	1	1
49	F	Engineer	Intermittent	At distance	RMN	Negative	Yes	4	2	-7	-6.5	No	No	10	8	30	30	yes	TNO	yes	Recession	8	1	1
50	F	/	Intermittent	At distance						-8.25	-7	No	No	10	10	30	25	yes	TNO	yes	Recession	6.7	1	1
51	F											No	No			30	30	yes	TNO	yes	Recession	7	1	1
52	M	Secretary	Intermittent	At distance	RMN	Negative	Yes	4	2	-2.5	-3.75	No	No	10	10	30	30	yes	TNO	No
53	F	Clerk	Intermittent	At distance			No	1	1	-4.75	-3.75	No	No	10	10	25	25	yes	TNO	Yes	Recession RRMM	5.5	1	1
54	F	Teacher	Intermittent	At distance	RMN	Negative	Yes	2	1	-5.25	-4.75	No	No	10	10	25	25	yes	TNO	yes	Recession RRMM	7.5	1	1
55	F	Student	Intermittent	At distance			Yes	2	1	-5.5	-5.5	No	No	10	10	25	20	yes (V)	TNO	No	Recession RRMM	7.5	1	1
56	F	Secretary	Intermittent	At distance			Yes	2	1	-5.5	-5.75	No	No	10	10	25	25	yes	TNO	Yes	Recession	5.8
57	F	Teacher	Intermittent	At distance	RMN	Positive	Yes	3	2	-4.75	-3.75	No	No	10	10	25	25	yes	TNO	No
58	F	/	Intermittent	At distance	RMN	Negative				-5.5	-5	No	No	10	10	25	25	yes	TNO	No	Recession RRMM	7	1	1
59	M	Pharmacist	Intermittent	At distance/near	RMN	Negative	Yes	2	1	-1.25	-1.25	No	No	10	10	25	25	yes	TNO	yes	Recession RRMM	6	1	1
60	F	Secretary	Intermittent	At distance						-4	-4	No	No	10	10	25	25	YES	TNO	No
61	F	/	Intermittent	At distance/near	RMN	Negative				-7	-12.5	No	No	10	10	25	25	no		yes	Recession RRMM	5.7	1	1
62	M	personal trainer	Intermittent	At distance			Yes	3	2	-2	-2	Yes	No	10	10	25	25	yes	TNO (V)	yes	Recession RRMM	6	1	1
63	F	/	Intermittent	At distance	RMN	Negative				-5.75	-4.5	No	No	10	10	25	25	yes	TNO	yes	Recession RRMM	7	1	1
64	F	Secretary	Intermittent	At distance			Yes	3	2	-4.25	-4	No	No	10	10	25	25	yes	TNO	yes	Recession RRMM	6	1	1
65	M	/	Intermittent	At distance						-3.25	-3.25	No	No	10	10	25	25	yes	TNO (II)	yes	Recession RRMM	6.5	1	1
66	F	Secretary	Intermittent	At distance	RMN	Negative	Yes	3	2	-4.5	-5	No	No	10	10	25	20	yes	TNO	yes	Recession RRMM	5.5	1	1
67	M	/	Intermittent	At distance						-1.25	-1.75	No	No	10	10	25	25	yes	TNO	yes	Recession	5.8	1	1
68	F	Laborer	Intermittent	At distance	RMN	Negative	Yes	1	1	-2.75	-5	No	No	10	10	25	25	no	TNO	yes	Recession	5.8	1	2
69	M	Engineer	Intermittent	At distance	RMN	Positive	Yes	4	2	-4	-4.25	No	No	10	10	25	25	yes	TNO	yes	Recession	6.8	1	1
70	F	Student	Intermittent	At distance	CT	Negative	Yes	3	2	-4	-4.25	No	No	10	10	25	20	yes	TNO	yes	Recession	6.5	1	2
71	F	Secretary	Intermittent	At distance	RMN	Negative	Yes	4	2	-4.75	-4.5	No	No	10	10	25	25	yes	TNO	yes	Recession	5.7	1	1
72	M	Student	Intermittent	At distance	RMN	Negative	Yes	4	2	-4.75	-4.25	No	No	10	10	25	25	yes	Lang	yes	Recession	6.5	1	1
73	F	/	Intermittent	At distance						-6.5	-8.5	No	No	7	7	25	25	yes	TNO	yes	Recession	5.7	1	2
74	F	Secretary	Intermittent	At distance	RMN	Negative	Yes	4	2	-5	-5	No	No	10	10	25	25	yes	TNO	yes	Recession	5.8	1	2
75	F	Secretary	Intermittent	At distance	RMN	Negative	Yes	4	2	-6	-3.75	No	No	10	10	25	25	yes	TNO	No
76	F	Laborer	Intermittent	At distance	RMN	Positive	Yes	3	2	-4.25	-4	No	No	10	10	25	25	yes	TNO	yes	Recession	7	2
77	F	Secretary	Intermittent	At distance	RMN	Negative	Yes	3	2	-2.75	-5	Yes	No	8	8	25	25	yes	TNO	yes	Recession	7.8	1	2
78	M	Lawyer	Intermittent	At distance			Yes	4	2	-5.5	-3.75	No	No	10	10	25	20	yes	TNO	No
79	M	Mechanical laborer	Intermittent	At distance	RMN	Negative	Yes	3	2	-2.5	-3.5	Yes	No	10	10	25	25	yes	TNO	yes	Recession	6	1	1
80	M	/	Intermittent	At distance								No	No	10	10	25	25	yes	TNO	yes	Recession	5.5	1	1
81	F	/	Intermittent	At distance								No	Yes	10	6	20	20	yes	TNO	Yes	Recession RRMM	6	1	1
82	M	student	Intermittent	At distance	RMN	Negative	Yes	4	2	-3	-3	No	No	10	10	20	20	yes	TNO	Yes	Recession RRMM	5	1	2
83	F	/	Intermittent	At distance						-13.5	-12	No	No	9	7	20	20	yes	TNO	Yes	Recession RRMM	5.7	1	1
84	F	ensurance assistance	Intermittent	At distance	RMN	Negative	Yes	3	2	-2.25	-3.25	No	No	10	10	20	20	yes	TNO (III)	yes	Recession RRMM	6	1	1
85	F	/	Acute	At distance	RMN	Negative				-1	-1	No	No	10	10	20	20	yes	TNO	yes	Recession RRMM	4.5	1	1
86	F	nurse	Intermittent	At distance	RMN	Negative	Yes	2	1	-4.25	-4	No	No	10	10	20	20	yes	TNO	yes	Recession RRMM	5	1	2
87	F	teacher	Intermittent	At distance			Yes	2	1			No	No	10	10	12	12	yes	TNO	yes	Recession RRMM	3.5	1	1
88	M	Lawyer	Intermittent	At distance	RMN	Negative	Yes	3	2	0	0	No	No	10	10	20	20	yes	TNO	Yes	Recession	5.5	1	1
89	M	MD	Intermittent	At distance/near	RMN	Negative	Yes	2	1	-2	-2.25	No	No	12	12	20	20	yes	TNO	yes	Recession RRMM	7.5	1	1
90	M	student	Acute	At distance	RMN	Negative	Yes	3	2	-3.75	-3.75	No	No	10	10	20	18	yes	TNO	yes	Recession RRMM	6	1	1
91	F	/	Intermittent	At distance						-6.5	-7	No	No	10	10	20	25	yes	TNO	No
92	F	Secretary	Intermittent	At distance			Yes	2	1	-3.5	-3.75	No	No	10	10	20	20	yes	TNO	yes	Recession RRMM	5.8	1	1
93	F	Secretary	Acute	At distance	RMN	Negative	Yes	4	2	-7	-7	No	No	8	8	20	20	yes	TNO	yes	Recession RRMM	5	1	2
94	F	Teacher	Intermittent	At distance	RMN	Negative	Yes	3	2	-4.25	-4.25	Yes	No	10	10	20	20	yes (V)	TNO	yes	Recession	6.8	1	1
95	F	Secretary	Acute	At distance	RMN	Negative	Yes	4	2	-12	-6	Yes	No	10	10	20	20	yes (III)	TNO	yes	Recession	6	1	2
96	M	student	Acute	At distance	RMN	Negative	Yes	2	1	-5	-3.25	No	No	10	10	20	20	yes	TNO	yes	Recession	5	1	2
97	M	/	Intermittent	At distance						-0.5	-1	No	No	9	9	20	15	yes	TNO	No
98	F	student	Intermittent	At distance			Yes	3	2	-8	-8	No	No	10	10	20	20	yes	TNO	yes	Recession	5	1	2
99	F	Secretary	Intermittent	At distance			Yes	3	2	-7	-7	Yes	No	10	10	20	20	yes	TNO	YES	Recession	6	1	1
100	F	teacher	Intermittent	At distance			Yes	3	2	-4.25	-5	No	Yes	9	6	20	20	yes	TNO	yes	Recession	5.7	1	2
101	F		Intermittent	At distance						-2.25	-2	No	No	10	10	20	20	yes	TNO	No
102	F	videomaker	Intermittent	At distance			Yes	4	2	-15	-17	No	No	10	10	20	20	yes	TNO	yes	Recession	5.7	2
103	M	Architect	Acute	At distance			Yes	3	2	-2.5	-2.5	No	No	10	10	20	25	yes	TNO	No
104	F	personal trainer	Intermittent	At distance	RMN	Negative	Yes	2	1	-2	-1.75	No	No	10	10	20	20	yes	TNO	yes	Recession	5.5	1	1
105	F	MD	Intermittent	At distance			No	1	1	-1.5	-1.5	No	No	10	10	18	16	no		Yes	Recession RRMM	4.5	1	2
106	M	Student	Intermittent	At distance	RMN	Negative	Yes	2	1	-3	-3.5	No	No	10	10	18	18	yes	Lang	yes	Recession RRMM	4	1	1
107	F	Student	Intermittent	At distance	RMN	Negative	Yes	3	2	-2	-1.25	No	No	10	10	18	16	yes	TNO (VI)	yes	Recession RRMM	6	1	1
108	F	/	Intermittent	At distance						-2.5	-2.75	No	No	10	10	18	18	yes	TNO	yes	Recession RRMM	4.5	1	1
109	F	/	Intermittent	At distance	RMN	Negative				-2.75	-2.5	No	No	10	10	18	18	yes	TNO	No
110	F	/	Intermittent	At distance						-3	-3	No	No	10	10	18	18	yes	TNO	No
111	F	MD	Intermittent	At distance			Yes	3	1	-3.75	-4	No	No	10	10	18	18	yes	TNO	No
112	F	Secretary	Intermittent	At distance	RMN	Negative	Yes	3	2	-3.5	-3.5	No	No	10	10	16	12	yes	TNO (VI)	Yes	Recession RM	3.75	1	1
113	F	Actor	Intermittent	At distance			No	1	1	-12.5	-12.5	No	Yes	6	8	14	14	no	TNO	yes	Recession	4.5	2	2
114	F	teacher	Intermittent	At distance			Yes	2	1			No	No	10	10	12	12	yes	TNO	yes	Recession RRMM	3.5	1	1
115	F	Secretary	Acute	At distance			Yes	3	2	-4.5	-4.5	No	No	10	10	12	12	yes	TNO	yes	Recession RRMM	6	1	1
116	M	oss	Intermittent	At distance	RMN	Negative	Yes	2	2	-4.5	-3.75	No	No	10	10	12	10	yes	TNO	yes	Recession RRMM	5.5	1	1
117	F	housewife	Intermittent	At distance	RMN	Negative	No	1	1	-5	-3.5	No	No	9	9	10	10	yes	TNO	yes	Recession RRMM	5.8	2
